# Supplementary material for: The pregnane X receptor (PXR) and the nuclear receptor corepressor 2 (NCoR2) modulate cell growth in head and neck squamous cell carcinoma
Source: PLoS One. 2018 Feb 22;13(2):e0193242. doi: 10.1371/journal.pone.0193242 (PMC5823449; doi:10.1371/journal.pone.0193242)
Supplement: S1 Dataset — (XLSX) [file pone.0193242.s002.xlsx]

## Sheet: Tabelle2
Fig 1
PXR knock-down (mRNA expression), relative to PXR+ cells
	PXR+	PXR-
Fig 1a. HNO97	1.37	0.35
	1.00	0.14
	0.63	0.15
Mean	1.00	0.21
SD	0.37	0.12
Fig 1b. HNO124	1.05	0.65
	1.00	0.39
	0.95	0.09
Mean	1.00	0.36
SD	0.054	0.28
Fig 1c. HNO210	1.35	0.39
	0.74	0.58
	0.92	0.41
Mean	1.00	0.46
SD	0.31	0.10
Fig 1d
(optical density)	PXR+	PXR-
HNO97
PXR	5670	8740
GAPDH	19068	18299
Ratio	0.30	0.48
Normalized	0.62	1.00
HNO124
PXR	4226	9236
GAPDH	15432	15701
Ratio	0.27	0.59
Normalized	0.47	1.00
HNO210
PXR	10386	16862
GAPDH	16167	14857
Ratio	0.64	1.13
Normalized	0.57	1.00
Cell growth (absorbance; arbitrary units)
	PXR+	PXR-
Fig 1e. HNO97	0.22	0.08
	0.18	0.11
	0.16	0.07
Mean	0.19
	normalized to PXR+ cells
Mean	1.00	0.48
SD	0.15	0.10
Fig 1f. HNO124	0.16	0.19
	0.15	0.22
	0.13	0.18
Mean	0.15
	normalized to PXR+ cells
Mean	1.00	1.36
SD	0.15	0.13
Fig 1g. HNO210	0.02	0.06
	0.03	0.08
	0.05	0.08
Mean	0.03
	normalized to PXR+ cells
Mean	1.00	2.11
SD	0.36	0.24
Fig 2
Cofactor expression in HNSCC cell lines
Fig 2a. p300 mRNA expression	HNO97	HNO124	HNO150	HNO206	HNO210	HNO388	HNO413	HNO432
(relative to expression in HNO97 cells)	1.03	1.82	0.95	1.96	0.86	2.52	1.57	3.05
	0.99	1.80	0.87	2.06	0.92	3.38	1.53	2.89
	0.98	1.81	1.01	2.31	0.93	2.55	1.62	2.75
Mean	1.00	1.81	0.94	2.11	0.90	2.82	1.57	2.90
SD	0.02	0.01	0.07	0.18	0.04	0.49	0.05	0.15
Fig 2b. PGC1α mRNA expression	HNO97	HNO124	HNO150	HNO206	HNO210	HNO388	HNO413	HNO432
(relative to expression in HNO97 cells)	0.98	14.56	0.98	1646.69	543.97	410.18	6.57	17.98
	1.03	14.78	1.10	1598.16	482.54	376.10	9.72	17.76
	0.99	12.24	1.29	1661.03	524.67	341.69	6.19	19.85
Mean	1.00	13.86	1.12	1635.29	517.06	375.99	7.49	18.53
SD	0.03	1.41	0.16	32.95	31.42	34.25	1.94	1.15
Fig 2c. SRC1 mRNA expression	HNO97	HNO124	HNO150	HNO206	HNO210	HNO388	HNO413	HNO432
(relative to expression in HNO97 cells)	1.00	0.63	1.21	1.90	0.42	2.79	2.50	8.14
	0.98	0.68	1.44	1.95	0.36	2.73	2.33	8.06
	1.02	0.90	1.75	1.94	0.44	2.67	2.34	7.30
Mean	1.00	0.74	1.46	1.93	0.41	2.73	2.39	7.83
SD	0.02	0.15	0.27	0.03	0.04	0.06	0.09	0.46
Fig 2d. SRC2 mRNA expression	HNO97	HNO124	HNO150	HNO206	HNO210	HNO388	HNO413	HNO432
(relative to expression in HNO97 cells)	0.94	2.27	1.07	0.51	0.72	0.43	0.92	1.36
	1.00	2.43	0.97	0.61	0.69	0.52	0.90	1.35
	1.06	2.01	0.91	0.59	0.80	0.49	1.14	1.55
Mean	1.00	2.24	0.98	0.57	0.74	0.48	0.99	1.42
SD	0.06	0.22	0.08	0.06	0.06	0.05	0.13	0.11
Fig 2e. SRC3 mRNA expression	HNO97	HNO124	HNO150	HNO206	HNO210	HNO388	HNO413	HNO432
(relative to expression in HNO97 cells)	0.93	0.58	0.63	0.64	0.53	0.92	3.00	1.18
	1.05	0.60	0.57	0.73	0.53	0.95	2.46	1.16
	1.02	0.65	0.52	0.72	0.54	1.00	2.77	1.28
Mean	1.00	0.61	0.57	0.70	0.53	0.96	2.74	1.21
SD	0.06	0.04	0.05	0.05	0.01	0.04	0.27	0.07
Fig 2f. RXRα mRNA expression	HNO97	HNO124	HNO150	HNO206	HNO210	HNO388	HNO413	HNO432
(relative to expression in HNO97 cells)	0.90	0.90	2.04	0.32	1.02	0.45	1.21	1.69
	0.86	0.97	2.10	0.42	1.12	0.59	1.31	1.81
	1.24	0.86	2.10	0.44	1.22	0.66	1.12	1.77
Mean	1.00	0.91	2.08	0.39	1.12	0.57	1.21	1.76
SD	0.21	0.06	0.03	0.07	0.10	0.11	0.10	0.06
Fig 2g. NCoR1 mRNA expression	HNO97	HNO124	HNO150	HNO206	HNO210	HNO388	HNO413	HNO432
(relative to expression in HNO97 cells)	0.99	0.34	1.29	0.68	0.65	1.16	0.88	1.58
	1.03	0.35	1.51	0.69	0.67	1.16	0.83	1.62
	0.98	0.54	1.68	0.69	0.69	1.12	0.81	1.82
Mean	1.00	0.41	1.50	0.68	0.67	1.15	0.84	1.67
SD	0.02	0.11	0.20	0.01	0.02	0.02	0.03	0.13
Fig 2h. NCoR2 mRNA expression	HNO97	HNO124	HNO150	HNO206	HNO210	HNO388	HNO413	HNO432
(relative to expression in HNO97 cells)	0.96	0.31	0.99	2.76	0.81	2.58	4.77	6.72
	1.04	0.35	1.16	2.78	0.77	2.55	4.40	6.21
	1.00	0.48	1.38	2.59	0.85	2.47	4.25	6.97
Mean	1.00	0.38	1.17	2.71	0.81	2.53	4.47	6.63
SD	0.04	0.09	0.20	0.10	0.04	0.06	0.27	0.39
Fig 2i. SHP mRNA expression	HNO97	HNO124	HNO150	HNO206	HNO210	HNO388	HNO413	HNO432
(relative to expression in HNO97 cells)	1.00	1.99	0.78	1.05	0.98	1.73	1.00	1.71
	0.97	2.27	0.76	1.12	0.98	1.73	1.08	1.38
	1.03	1.66	0.90	1.02	0.98	1.51	1.46	1.70
Mean	1.00	1.97	0.81	1.06	0.98	1.66	1.18	1.59
SD	0.03	0.30	0.07	0.05	0.00	0.13	0.24	0.19
Fig 3
NCoR2 over-expression
Fig 3a. HNO97	pCMV6	pCMV6-NCoR2
(relative to pCMV6-transfected cells)	0.926	20.1
	0.914	24.81
	1.16	21.76
		22.79
Mean	1.00	22.36
SD	0.14	1.97
Fig 3b. HNO124	pCMV6	pCMV6-NCoR2
(relative to pCMV6-transfected cells)	1.07	33.5
	1.05	27.95
	0.86	31.67
	1.02	14.58
Mean	1.00	26.92
SD	0.10	8.55
Fig 3c. HNO210	pCMV6	pCMV6-NCoR2
(relative to pCMV6-transfected cells)	0.82	133.08
	0.98	96.13
	0.89	116.05
	1.31
Mean	1.00	115.08
SD	0.22	18.49
PXR activity
Fig 3e. HNO97	pCMV6	pCMV6-NCoR2
(relative to pCMV6-transfected cells)	1.00	0.71
	0.88	0.77
	1.04	0.51
	0.83	0.58
	1.25	0.69
Mean	1.00	0.65
SD	0.10	0.12
Fig 3f. HNO124	pCMV6	pCMV6-NCoR2
(relative to pCMV6-transfected cells)	0.71	0.69
	1.31	0.46
	1.17	0.48
	0.98	0.44
	0.85	0.46
Mean	1.00	0.50
SD	0.24	0.10
Fig 3g. HNO210	pCMV6	pCMV6-NCoR2
(relative to pCMV6-transfected cells)	1.13	0.77
	1.23	0.40
	0.57	0.34
	1.19	0.25
	0.88	0.45
Mean	1.00	0.44
SD	0.28	0.20
Cell growth
Fig 3h. HNO97	pCMV6	pCMV6-NCoR2
(relative to pCMV6-transfected cells)	0.99	0.75
	1.07	0.81
	0.94	0.77
Mean	1.00	0.78
SD	0.06	0.03
Fig 3i. HNO124	pCMV6	pCMV6-NCoR2
(relative to pCMV6-transfected cells)	1.15	2.43
	0.93	2.42
	0.92	2.46
Mean	1.00	2.43
SD	0.13	0.02
Fig 3j. HNO210	pCMV6	pCMV6-NCoR2
(relative to pCMV6-transfected cells)	0.94	1.17
	0.97	1.24
	1.10	1.33
Mean	1.00	1.25
SD	0.09	0.08
Table 3
IC50 5-Fluorouracil (µM)
HNO97	pCMV6	pCMV6-NCoR2
	7.5	9.2
	8.3	6.9
	4.4	5.8
Mean	6.7	7.3
SD	2.1	1.7
HNO124	pCMV6	pCMV6-NCoR2
	10.0	12.4
	11.2	15.2
	11.4	15.0
Mean	10.9	14.2
SD	0.7	1.6
HNO210	pCMV6	pCMV6-NCoR2
	5.6	8.3
	5.9	9.0
	5.0	6.8
Mean	5.5	8.0
SD	0.5	1.2
IC50 Cisplatin (µM)
HNO97	pCMV6	pCMV6-NCoR2
	6.8	4.0
	6.4	4.1
	6.6	5.0
Mean	6.6	4.3
SD	0.2	0.5
HNO124	pCMV6	pCMV6-NCoR2
	10.0	11.6
	9.7	12.8
	10.8	13.4
Mean	10.2	12.6
SD	0.6	0.9
HNO210	pCMV6	pCMV6-NCoR2
	1.4	2.4
	1.7	2.3
	1.8	2.3
Mean	1.6	2.3
SD	0.2	0.1
IC50 Paclitaxel (nM)
HNO97	pCMV6	pCMV6-NCoR2
	7.1	6.5
	7.7	4.7
	8.3	5.2
Mean	7.7	5.4
SD	0.6	0.9
HNO124	pCMV6	pCMV6-NCoR2
	4.5	6.1
	4.6	5.4
	4.8	6.4
Mean	4.6	6.0
SD	0.1	0.5
HNO210	pCMV6	pCMV6-NCoR2
	2.7	2.8
	1.7	3.5
	1.6	3.5
Mean	2.0	3.3
SD	0.6	0.4
Fig 4
Caspase 3/7 activity
Fig 4a. HNO97	pCMV6	pCMV6-NCoR2
(relative to pCMV6-transfected cells)	1.04	1.45
	1.02	2.13
	0.94	1.99
Mean	1.00	1.86
SD	0.06	0.36
Fig 4b. HNO124	pCMV6	pCMV6-NCoR2
(relative to pCMV6-transfected cells)	1.05	0.81
	0.93	0.90
	1.03	0.81
Mean	1.00	0.84
SD	0.06	0.05
Fig 4c. HNO210	pCMV6	pCMV6-NCoR2
(relative to pCMV6-transfected cells)	0.99	0.86
	0.98	0.91
	1.04	0.84
Mean	1.00	0.87
SD	0.03	0.04
Fig 4d. HNO97	Control	Staurosporine
(relative to control cells)	0.70	4.29
	1.10	4.44
	1.20	4.85
Mean	1.00	4.53
SD	0.26	0.29
Fig 4e. HNO124	Control	Staurosporine
(relative to control cells)	1.09	5.53
	1.03	6.39
	0.88	6.63
Mean	1.00	6.18
SD	0.11	0.58
Fig 4f. HNO210	Control	Staurosporine
(relative to control cells)	0.73	7.79
	1.14	9.00
	1.13	9.26
Mean	1.00	8.68
SD	0.23	0.78
Fig 5
(optical density)
Fig 5a. HNO97	pCMV6	pCMV6-NCoR2	pCMV6	pCMV6-NCoR2	pCMV6	pCMV6-NCoR2
Cleaved caspase	8039	11989	1508	1945	11993	19291
β-actin	12422	11610	12534	11944	12060	12033
Ratio	0.65	1.03	0.12	0.16	0.99	1.60
Normalized to pCMV6	1.00	1.60	1.00	1.35	1.00	1.61
Cleaved PARP	1234	2644	1824	2460	1230	1911
β-actin	12422	11610	12534	11944	12060	12033
Ratio	0.10	0.23	0.15	0.21	0.10	0.16
Normalized to pCMV6	1	2.30	1	1.42	1	1.56
Fig 5b. HNO124	pCMV6	pCMV6-NCoR2	pCMV6	pCMV6-NCoR2	pCMV6	pCMV6-NCoR2
Cleaved caspase	7740	4008	6305	4768	7744	2097
β-actin	10033	10492	12323	13228	12058	14221
Ratio	0.77	0.38	0.51	0.36	0.64	0.15
Normalized to pCMV6	1	0.50	1	0.70	1	0.23
Cleaved PARP	5994	2891	1663	667	7450	3673
β-actin	10033	10492	12323	13228	12058	14221
Ratio	0.60	0.28	0.13	0.05	0.62	0.26
Normalized to pCMV6	1	0.46	1	0.37	1	0.42
Fig 5c. HNO210	pCMV6	pCMV6-NCoR2	pCMV6	pCMV6-NCoR2	pCMV6	pCMV6-NCoR2
Cleaved caspase	5185	1342	1110	775	2804	877
β-actin	10573	8887	8823	7833	8327	8050
Ratio	0.459	0.374	0.13	0.10	0.34	0.11
Normalized to pCMV6	1	0.29	1	0.79	1	0.32
Cleaved PARP	4737	2771	5055	3115	5314	2944
β-actin	10573	9327	8823	7833	8327	8050
Ratio	0.44	0.30	0.57	0.40	0.64	0.36
Normalized to pCMV6	1	0.66	1	0.69	1	0.57
